# Supplementary material for: Chinese herbal medicine, Tongxieyaofang, alleviates diarrhea via gut microbiota remodeling: evidence from network pharmacology and full-length 16S rRNA gene sequencing
Source: Front Cell Infect Microbiol. 2024 Nov 15;14:1502373. doi: 10.3389/fcimb.2024.1502373 (PMC11604607; doi:10.3389/fcimb.2024.1502373)
Supplement: Supplementary Table 1 — The information of obtained bioactive compounds of TXYF. [file Table1.xlsx]

## Sheet: Sheet1
Mol ID	OB (%)	DL	Herb
MOL000022	63.37	0.3	Rhizoma Atractylodis Macrocephalae
MOL000033	36.23	0.78	Rhizoma Atractylodis Macrocephalae
MOL000049	54.07	0.22	Rhizoma Atractylodis Macrocephalae
MOL000072	35.95	0.21	Rhizoma Atractylodis Macrocephalae
MOL001918	87.59	0.37	Radix Paeoniae Alba
MOL001919	43.56	0.53	Radix Paeoniae Alba
MOL001924	53.87	0.79	Radix Paeoniae Alba
MOL000211	55.38	0.78	Radix Paeoniae Alba
MOL000358	36.91	0.75	Radix Paeoniae Alba, Radix Saposhinkoviae
MOL000359	36.91	0.75	Radix Paeoniae Alba, Pericarpium Citri Reticulatae, Radix Saposhinkoviae
MOL000422	41.88	0.24	Radix Paeoniae Alba
MOL000492	54.83	0.24	Radix Paeoniae Alba
MOL004328	59.29	0.21	Pericarpium Citri Reticulatae
MOL005100	47.74	0.27	Pericarpium Citri Reticulatae
MOL005815	86.9	0.51	Pericarpium Citri Reticulatae
MOL005828	61.67	0.52	Pericarpium Citri Reticulatae
MOL000011	68.83	0.66	Radix Saposhinkoviae
MOL011730	50.24	0.27	Radix Saposhinkoviae
MOL011732	59.65	0.66	Radix Saposhinkoviae
MOL011737	87	0.32	Radix Saposhinkoviae
MOL011740	31.65	0.38	Radix Saposhinkoviae
MOL001941	34.55	0.22	Radix Saposhinkoviae
MOL011747	32.05	0.51	Radix Saposhinkoviae
MOL011749	43.39	0.28	Radix Saposhinkoviae
MOL011753	37.99	0.25	Radix Saposhinkoviae
MOL002644	40.19	0.28	Radix Saposhinkoviae
MOL000173	30.68	0.23	Radix Saposhinkoviae
MOL001494	42	0.19	Radix Saposhinkoviae
MOL001942	45.46	0.23	Radix Saposhinkoviae
MOL003588	36.31	0.22	Radix Saposhinkoviae
MOL007514	39.67	0.23	Radix Saposhinkoviae
MOL013077	39.27	0.38	Radix Saposhinkoviae
